# Supplementary material for: Photographic intervention effect on positive and negative affects during COVID-19: Mediating role of future self-continuity
Source: Front Psychol. 2023 Jan 4;13:1085518. doi: 10.3389/fpsyg.2022.1085518 (PMC9846753; doi:10.3389/fpsyg.2022.1085518)
Supplement: Supplementary file 1 [file Data_Sheet_1.CSV]

group	age	gender	Pre_MLQ_1	Pre_MLQ_2	Pre_MLQ_3	Pre_MLQ_4	Pre_MLQ_5	Pre_MLQ_6	Pre_MLQ_7	Pre_MLQ_8	Pre_MLQ_9	Pre_PANAS_1	Pre_PANAS_2	Pre_PANAS_3	Pre_PANAS_4	Pre_PANAS_5	Pre_PANAS_6	Pre_PANAS_7	Pre_PANAS_8	Pre_PANAS_9	Pre_PANAS_10	Pre_PANAS_11	Pre_PANAS_12	Pre_PANAS_13	Pre_PANAS_14	Pre_PANAS_15	Pre_PANAS_16	Pre_PANAS_17	Pre_PANAS_18	Pre_PANAS_19	Pre_PANAS_20	Post_MLQ_1	Pos_MLQ_2	Pos_MLQ_3	Pos_MLQ_4	Pos_MLQ_5	Pos_MLQ_6	Pos_MLQ_7	Pos_MLQ_8	Pos_MLQ_9	Post_PANAS_1	Post_PANAS_2	Post_PANAS_3	Post_PANAS_4	Post_PANAS_5	Post_PANAS_6	Post_PANAS_7	Post_PANAS_8	Post_PANAS_9
1	19	1	3	3	5	5	5	5	5	5	5	2	2	2	2	2	2	2	1	2	2	1	1	2	1	2	2	2	1	2	2	4	4	6	6	5	5	6	6	5	3	3	3	2	3	1	1	1	4
1	18	1	4	3	3	6	4	4	5	5	5	4	2	4	2	4	2	2	2	2	2	2	2	4	3	2	3	3	2	4	3	5	5	5	5	5	6	6	6	6	2	2	3	2	4	2	2	2	4
1	20	1	4	3	4	4	4	4	4	4	4	3	4	2	4	3	2	3	3	3	4	4	2	3	3	3	2	3	3	3	3	5	3	5	5	5	5	5	5	5	4	3	3	2	4	2	2	2	4
1	19	1	6	1	6	6	5	5	5	5	4	4	2	3	1	3	2	2	2	4	3	1	3	4	3	5	2	5	1	5	2	7	3	7	6	6	6	6	6	7	4	2	3	2	3	1	1	1	5
1	19	1	5	4	5	5	5	5	4	4	4	3	3	3	3	3	3	3	3	2	3	3	2	3	3	3	3	3	3	3	3	6	5	6	5	6	5	5	5	6	4	2	5	1	4	3	2	2	3
1	19	1	4	4	4	4	4	4	4	4	4	1	3	3	3	2	3	3	3	1	1	3	1	4	1	4	2	2	4	1	4	3	5	5	5	5	5	5	4	4	3	2	4	2	3	1	1	1	3
1	20	1	4	5	4	4	4	4	2	2	3	3	3	2	2	1	2	2	2	4	3	2	4	3	3	3	2	2	4	3	2	5	5	6	4	5	4	4	4	5	3	2	4	2	3	1	1	1	5
1	21	1	4	3	5	4	5	3	3	4	4	2	4	3	3	3	4	4	1	2	2	3	4	3	2	3	2	4	3	3	3	5	4	5	4	5	5	4	4	4	3	4	3	2	3	2	2	2	3
1	20	1	4	3	3	3	5	2	2	6	3	3	4	2	3	3	3	4	2	2	2	2	3	3	3	2	4	2	3	3	4	4	5	5	5	5	6	5	6	5	3	2	4	2	4	2	2	2	4
1	19	0	3	4	4	4	4	3	4	5	3	1	4	2	3	2	2	3	4	2	2	4	4	4	2	2	2	2	2	2	2	4	5	5	5	5	5	4	5	4	2	3	2	2	4	2	2	3	4
1	19	1	4	3	5	4	4	4	4	5	4	3	3	3	2	1	4	5	3	2	1	4	3	4	2	5	3	2	3	3	4	5	4	5	6	6	5	4	5	5	4	2	4	1	3	3	3	1	2
1	19	1	2	5	4	4	5	3	3	3	3	3	4	2	3	3	3	3	3	2	2	3	2	4	2	4	2	2	3	3	4	5	5	5	4	5	4	4	4	4	4	4	3	2	3	2	3	3	3
1	18	0	4	3	4	3	5	4	5	4	3	2	4	3	4	2	3	3	2	3	2	3	3	3	2	3	3	2	3	3	4	4	4	4	5	5	5	5	5	3	3	3	3	2	3	2	2	2	3
1	19	1	2	2	2	2	2	2	2	2	2	4	2	3	2	3	1	1	3	2	1	1	3	3	1	3	2	3	2	3	2	5	6	6	6	6	6	5	4	4	4	1	4	2	5	1	1	1	3
1	20	1	5	3	4	4	6	4	5	7	5	2	3	2	2	3	3	3	3	3	2	3	4	4	3	4	3	3	3	3	2	6	5	6	5	7	4	5	6	4	3	3	2	2	4	1	1	2	5
1	20	1	3	3	5	5	5	4	5	4	4	3	3	3	3	3	2	2	2	3	3	3	2	3	3	2	3	3	3	3	3	4	5	5	5	5	4	5	4	3	4	3	4	2	3	2	2	2	4
1	20	1	4	4	3	5	5	3	4	4	3	2	3	2	3	2	2	2	3	2	2	2	4	3	2	3	3	3	3	2	2	4	5	5	5	5	5	5	5	4	3	2	3	2	4	2	2	1	4
1	19	1	4	1	3	5	4	5	5	5	5	3	2	4	2	3	2	2	2	4	3	2	2	4	3	3	3	4	2	4	3	5	3	5	5	6	6	7	7	7	4	1	4	2	3	2	2	2	4
1	19	1	6	3	4	4	4	3	4	5	4	4	3	3	3	3	3	3	3	3	3	3	3	3	3	3	3	3	3	3	3	7	3	5	4	6	4	3	4	5	3	2	3	2	2	3	1	2	5
1	20	0	5	3	4	5	7	7	7	7	7	4	3	3	2	3	1	1	2	4	4	3	4	3	3	3	4	3	1	4	2	7	3	5	5	5	5	6	7	6	4	2	5	2	3	1	1	1	4
1	20	1	3	1	5	5	5	5	5	5	5	3	3	3	2	3	2	2	2	3	3	2	2	2	3	4	3	3	2	3	2	5	3	5	5	5	5	5	5	5	4	3	4	2	4	2	1	1	4
1	20	1	4	4	4	4	3	3	4	5	4	2	2	3	1	3	2	1	1	4	2	2	2	2	2	3	3	4	2	4	2	5	5	5	4	4	5	5	5	4	3	2	3	1	4	1	1	1	4
1	20	1	5	2	6	5	4	5	6	6	6	4	3	5	2	4	2	2	1	3	3	3	3	3	4	3	4	4	2	4	2	5	3	6	6	6	7	7	7	7	4	2	5	2	4	2	1	1	4
1	19	0	5	3	4	4	3	4	4	5	5	4	3	3	2	2	2	4	2	3	3	4	2	3	3	3	3	3	3	3	4	5	3	5	5	5	5	5	5	5	4	2	3	2	3	2	1	1	4
1	20	0	4	3	3	4	4	3	4	3	3	3	3	3	3	2	3	3	3	2	3	3	3	4	2	3	2	3	3	2	3	4	4	3	4	5	4	4	4	4	5	3	5	2	3	3	2	2	3
1	18	1	4	4	4	4	5	4	5	5	4	4	2	4	2	3	3	3	3	4	4	4	3	4	3	4	2	2	3	2	3	6	6	6	4	6	5	6	5	4	4	2	4	2	4	3	3	3	4
1	20	1	4	3	4	4	4	4	4	3	3	2	3	2	4	2	2	2	2	3	1	3	2	3	1	4	2	2	3	3	2	5	5	5	5	5	5	5	5	5	4	3	5	3	5	3	3	3	4
1	20	1	4	4	4	3	2	2	3	3	4	3	3	3	4	3	5	5	2	3	2	3	2	4	2	3	3	2	3	2	5	6	5	5	4	4	4	6	6	4	4	2	3	3	3	5	3	1	4
1	19	1	5	3	5	5	5	5	5	5	5	4	3	4	2	4	2	2	1	3	3	3	2	2	3	2	3	3	2	3	3	5	3	5	6	5	5	6	6	6	4	3	4	3	4	2	2	2	4
1	19	1	5	2	5	5	5	5	5	5	2	3	3	2	3	3	2	5	3	2	2	3	4	5	2	4	2	3	4	3	5	6	2	6	6	6	6	6	6	2	4	2	3	2	4	2	4	2	3
1	18	1	4	2	6	6	7	6	6	6	6	4	3	4	3	4	4	4	4	4	4	2	4	4	4	4	4	3	2	4	4	6	3	6	6	6	6	5	6	6	4	3	4	3	4	4	2	2	4
1	20	0	4	3	4	5	5	5	4	5	4	3	2	3	2	3	2	3	2	4	3	2	2	3	2	3	2	2	2	4	3	5	3	5	6	6	5	5	5	4	4	2	4	2	4	2	2	1	4
1	19	1	5	5	4	4	5	5	5	4	4	3	3	3	2	3	2	2	2	3	2	3	2	4	2	3	3	3	3	3	3	6	5	6	6	6	5	7	6	5	3	2	3	3	3	2	2	1	3
1	19	1	5	4	5	6	6	5	4	4	4	3	2	3	3	2	2	4	2	2	3	3	3	5	3	4	3	3	4	3	4	6	5	6	5	6	6	4	5	5	4	3	3	3	4	2	2	2	2
1	20	1	7	1	7	7	7	6	6	6	6	2	2	5	2	3	3	3	3	3	3	3	3	3	3	3	3	3	3	5	5	7	7	7	7	7	7	7	7	7	4	2	5	2	5	2	3	3	3
1	19	1	5	4	4	5	5	4	5	5	5	3	4	3	3	2	2	2	2	3	2	3	2	4	3	4	3	4	4	3	3	5	4	6	5	6	5	6	5	5	4	2	4	1	3	1	1	1	4
1	19	1	6	3	4	5	5	4	4	5	5	3	3	2	3	3	3	3	3	3	3	3	3	3	2	3	2	3	3	2	2	7	2	6	6	6	6	5	6	7	4	3	3	2	4	2	1	1	4
1	20	1	5	3	4	5	5	4	4	4	4	3	3	2	3	2	3	3	3	2	3	3	2	3	2	3	2	2	3	2	4	5	3	5	5	5	5	5	5	5	3	2	4	3	3	2	2	2	3
1	19	0	4	4	4	4	4	4	4	4	4	3	3	3	3	3	4	4	3	2	2	3	3	3	2	3	3	3	4	3	3	6	3	6	6	7	6	7	6	6	4	2	4	2	4	3	3	2	3
1	19	1	4	4	4	4	4	4	4	5	5	3	3	2	3	2	3	3	3	3	2	3	2	4	3	4	3	3	4	3	3	5	4	4	5	5	4	5	5	5	4	3	3	3	3	2	2	2	4
1	19	0	4	1	3	3	3	3	4	5	4	2	4	2	4	2	4	4	2	2	2	4	2	4	2	4	2	2	4	2	4	7	3	7	6	6	7	6	7	5	3	3	4	3	4	2	2	2	4
1	19	0	6	3	6	5	7	3	4	6	4	4	3	3	3	3	2	3	1	2	3	2	3	4	3	5	3	3	3	3	3	5	3	5	5	6	6	6	7	5	4	3	3	3	3	2	2	1	3
1	20	1	5	3	5	5	2	4	5	6	5	3	2	3	2	4	1	1	1	2	2	1	3	1	1	1	3	3	1	3	1	6	1	2	4	6	6	6	7	6	4	4	4	2	4	4	3	2	4
1	19	1	1	2	1	1	1	1	1	5	1	3	4	5	1	3	3	3	4	3	3	5	3	1	3	3	2	2	1	4	3	4	4	5	5	5	5	5	5	5	4	3	3	2	3	1	1	1	4
1	18	1	4	4	4	4	5	4	3	4	3	4	3	3	2	4	2	2	1	4	2	2	3	4	2	3	3	4	2	3	2	4	4	4	4	4	5	5	5	5	3	3	4	4	4	4	4	4	4
0	19	1	5	6	4	4	4	4	4	5	3	4	3	4	2	4	3	3	3	4	3	4	3	3	3	3	3	3	3	4	3	5	5	5	4	4	4	4	4	4	3	3	3	2	3	3	3	3	3
0	19	1	2	5	2	4	5	5	4	4	4	3	4	3	4	3	3	3	3	3	3	3	3	3	3	3	3	3	3	3	3	4	4	4	4	4	5	4	4	4	3	4	3	3	3	3	3	3	4
0	18	1	7	3	6	6	5	5	6	5	5	3	2	3	2	3	2	3	1	3	2	1	3	4	3	3	3	3	2	3	3	3	3	4	4	4	4	4	4	3	4	4	3	4	3	4	4	3	4
0	19	1	5	5	5	4	5	5	3	4	3	4	4	4	3	3	3	3	2	3	2	3	3	4	2	4	2	2	3	3	3	5	5	4	3	3	5	2	3	2	4	3	3	2	3	2	2	2	4
0	19	0	6	6	5	4	5	5	4	4	4	4	3	4	3	3	2	2	2	4	3	3	3	2	3	3	2	3	2	4	2	4	5	4	4	4	3	3	3	3	4	3	3	3	2	3	3	2	4
0	20	0	2	2	4	4	5	5	5	5	5	3	2	2	3	3	1	2	3	3	3	4	4	4	3	3	3	3	1	3	3	5	4	4	6	3	4	5	5	4	3	2	3	3	4	3	2	3	4
0	19	0	2	3	2	3	2	2	3	2	3	2	3	2	3	2	2	2	3	2	2	3	3	4	3	3	2	3	2	3	2	3	3	3	2	2	3	2	3	2	3	3	3	2	2	3	3	3	2
0	20	0	2	3	2	5	4	2	6	5	7	4	3	4	1	3	1	2	1	3	3	4	4	2	3	2	3	3	1	5	2	4	4	4	4	4	4	4	4	4	3	3	3	3	3	3	3	3	3
0	18	0	4	5	5	4	5	5	4	4	4	4	2	3	3	3	2	3	2	4	3	4	2	2	3	3	3	3	3	4	2	4	4	4	4	4	4	4	4	4	4	4	4	4	4	4	4	4	4
0	20	1	5	4	5	5	6	4	3	4	3	2	2	3	2	2	3	3	2	3	2	2	2	4	3	4	3	3	2	3	3	4	5	5	4	4	4	3	4	3	2	2	2	2	2	2	3	1	3
0	20	0	6	2	6	6	6	2	6	2	2	3	3	3	3	3	3	3	3	3	3	3	3	3	3	3	3	3	3	3	3	6	3	6	6	6	6	6	6	4	3	2	3	2	3	2	2	2	3
0	19	0	1	1	1	7	7	5	5	4	4	2	5	5	5	3	4	5	2	2	4	3	4	2	1	3	4	2	4	2	4	7	5	7	2	6	6	3	3	3	1	5	3	4	4	4	5	4	5
0	20	1	5	3	4	5	5	3	3	5	4	4	4	3	3	3	3	3	3	4	3	4	4	3	3	4	3	3	2	3	2	4	4	5	5	5	4	4	4	4	3	3	3	3	4	4	4	3	3
0	20	1	4	3	6	5	5	5	4	5	4	3	3	4	2	3	2	2	3	3	2	4	4	3	2	3	2	3	3	3	3	5	4	3	3	4	5	4	4	4	3	2	3	2	3	2	3	2	4
0	18	1	7	6	2	4	5	5	4	4	4	4	4	4	4	3	3	3	2	3	2	5	4	3	2	4	4	4	4	3	3	5	4	4	4	5	4	4	4	4	3	3	3	3	3	3	3	3	3
0	19	1	4	3	3	4	5	4	5	5	4	3	3	2	3	2	3	4	3	2	3	3	3	2	3	2	3	3	4	2	2	3	3	4	4	5	5	4	4	3	3	3	3	3	3	4	4	4	3
0	18	1	5	4	5	4	5	5	4	4	4	3	2	2	2	2	2	2	2	3	2	2	2	2	2	3	3	3	2	3	3	1	2	3	4	5	6	7	6	5	1	2	3	4	5	4	3	2	1
0	20	1	6	3	5	4	5	5	4	4	4	3	4	3	2	3	2	3	1	3	2	2	3	2	3	2	2	3	2	3	2	4	4	4	4	4	4	4	4	4	3	3	3	3	3	3	3	3	3
0	20	1	6	3	5	5	6	6	5	5	4	3	4	2	2	3	2	2	2	3	2	3	3	3	2	3	2	2	3	3	2	5	4	5	4	4	4	5	4	4	2	3	2	3	3	2	2	1	3
0	20	1	2	3	3	2	2	5	5	3	5	2	3	2	3	3	4	2	2	3	2	4	3	3	3	4	2	3	4	3	4	5	3	3	5	6	5	5	5	5	2	3	4	3	3	2	3	2	4
0	20	0	4	3	6	6	3	5	5	5	6	4	4	3	3	3	3	3	3	3	3	3	3	3	3	3	3	3	3	3	3	4	4	4	5	4	4	4	5	5	3	2	3	3	3	3	3	3	2
0	20	0	6	4	5	5	4	5	5	5	5	3	2	3	2	3	2	2	2	3	2	2	2	2	3	2	4	4	1	4	2	4	4	3	4	4	5	4	4	4	2	3	3	3	3	4	4	2	3
0	20	1	6	1	1	5	5	5	5	5	5	3	3	3	2	3	2	2	2	3	3	2	3	3	3	2	3	3	2	2	2	5	3	3	3	4	4	4	3	3	4	4	4	3	4	3	4	3	3
0	19	1	6	2	6	4	1	5	5	5	5	4	3	3	3	3	2	2	2	4	3	2	4	3	2	4	3	3	2	3	2	5	4	4	6	3	3	5	4	3	3	3	3	3	3	3	3	3	3
0	19	1	2	4	4	4	4	3	4	4	3	3	4	2	4	4	2	2	4	3	2	2	3	3	3	3	3	3	3	4	2	4	3	4	4	5	5	5	5	5	3	3	2	2	2	3	3	3	2
0	18	1	3	2	3	4	2	4	2	4	3	2	3	3	2	2	2	1	2	3	4	2	3	1	2	3	1	3	2	2	3	3	2	2	2	2	3	3	2	3	2	5	5	5	4	3	2	2	2
0	18	1	3	5	6	2	3	5	2	4	2	3	4	3	5	2	1	3	5	3	2	4	1	4	5	3	2	4	3	2	4	4	4	5	5	4	4	4	4	3	3	4	3	2	3	2	3	2	3
0	18	1	6	2	6	6	4	4	4	6	4	3	3	4	3	3	3	3	3	2	3	2	2	3	3	2	3	2	2	3	2	5	4	5	4	5	4	5	4	5	3	2	3	3	3	2	3	3	4
0	18	1	4	5	4	4	4	2	1	4	2	1	3	2	4	1	1	1	2	3	1	1	1	1	2	3	3	2	1	1	1	5	3	4	4	4	4	4	4	4	3	2	2	3	3	3	3	3	2
0	18	1	6	3	6	5	7	7	2	4	4	3	4	3	2	3	2	2	2	3	2	3	3	2	3	3	3	2	3	3	2	4	3	3	4	3	4	4	3	3	2	4	3	2	3	2	2	2	2
0	19	1	6	4	4	5	6	4	4	4	5	2	3	3	4	3	4	3	2	3	2	4	4	3	3	4	3	3	2	2	3	6	6	5	5	5	5	4	4	5	3	3	2	3	3	2	3	3	2
0	20	0	7	7	4	7	7	7	7	4	4	4	3	3	3	3	3	3	3	3	3	3	3	3	3	3	3	3	3	3	3	6	6	5	5	5	4	5	4	4	4	3	4	2	3	2	3	2	3
0	20	0	5	1	5	7	5	4	4	5	6	4	2	3	2	3	2	2	1	3	3	2	3	3	2	4	4	3	2	5	2	5	4	3	4	4	4	4	5	5	3	2	3	2	3	2	2	2	3
0	19	1	5	3	6	7	7	7	7	7	7	3	2	4	1	1	1	1	1	4	3	2	4	3	3	2	4	3	3	2	2	1	1	1	2	2	3	3	1	1	1	1	1	2	3	5	5	5	3
0	19	1	4	4	4	5	5	4	4	4	3	3	4	3	2	3	2	2	2	3	3	3	2	4	2	3	2	3	2	4	2	5	5	4	3	4	5	5	5	4	3	4	3	3	3	3	3	3	3
0	20	1	4	3	3	6	5	2	5	5	5	4	3	4	2	3	2	2	1	5	4	4	3	2	4	3	3	4	4	4	3	4	4	4	4	4	4	4	4	4	3	3	3	3	3	3	3	3	3
0	19	1	6	6	6	4	5	5	4	4	5	2	3	3	2	2	2	2	1	3	2	3	3	4	2	3	2	3	2	3	2	5	5	5	4	5	5	4	4	4	3	3	3	3	3	1	2	1	2
0	19	1	4	3	4	3	5	4	3	3	3	3	2	3	3	2	3	3	2	3	2	2	3	4	2	3	3	2	3	3	3	4	4	4	4	4	5	4	4	4	4	2	3	2	3	4	3	2	4
0	19	1	6	5	5	5	6	5	5	4	6	4	3	4	3	4	4	3	3	4	4	4	3	3	4	4	3	4	3	4	4	6	3	5	5	5	5	5	5	5	4	4	4	3	4	4	4	3	4
0	19	1	3	5	4	4	3	3	4	4	3	2	5	3	3	3	4	4	5	4	2	4	4	3	3	5	2	2	4	3	4	1	1	1	1	1	2	2	2	2	3	3	3	3	3	3	4	4	3
0	19	1	4	2	4	6	5	3	4	6	5	2	2	3	2	3	2	2	1	4	3	2	2	4	3	5	3	3	2	3	2	2	2	3	3	3	3	3	3	3	3	4	4	3	3	4	3	4	3
0	19	1	6	3	4	5	3	3	5	5	5	3	2	3	2	3	2	2	2	3	3	2	4	3	2	3	3	3	2	2	2	5	3	3	4	5	5	4	5	7	2	2	3	2	3	2	2	1	3
0	19	1	3	5	6	3	7	3	4	3	3	3	3	5	3	2	1	3	3	4	3	2	3	1	1	3	1	4	3	5	3	4	4	4	4	4	4	4	4	4	3	3	3	3	3	3	3	3	3
0	20	0	6	2	4	4	4	5	4	4	4	3	4	3	3	2	3	4	2	3	2	4	3	2	2	3	3	2	4	2	4	6	5	6	6	4	4	5	5	5	4	3	3	3	3	3	3	2	3
0	19	1	4	3	5	5	5	5	5	4	4	2	4	2	1	2	3	4	1	2	3	3	2	4	3	4	2	2	1	3	4	4	3	5	5	5	6	6	5	6	2	4	1	2	2	3	5	3	3
[truncated: 31 more columns]
